# Supplementary material for: Changes of diaphragmatic excursion and lung compliance during major laparoscopic pelvic surgery: A prospective observational study
Source: PLoS One. 2018 Nov 29;13(11):e0207841. doi: 10.1371/journal.pone.0207841 (PMC6264802; doi:10.1371/journal.pone.0207841)
Supplement: S1 Dataset — (XLSX) [file pone.0207841.s001.xlsx]

## Sheet: Sheet1
No	Age	Ht	Wt	BMI	HTN	DM	preopDz	CXR	D0_1	D0_2	D0	D1_1	D1_2	D1	D2_1	D2_2	D2	D3_1	D3_2	D3	PaO2_1	PaO2_2	PaO2_3	PaCO2_1	PaCO2_2	PaCO2_3	EtCO2_1	EtCO2_2	EtCO2_3	PIP_1	PIP_2	PIP_3	Cstat_1	Cstat_2	Cstat_3	Cdyn_1	Cdyn_2	Cdyn_3	op time (min)	crystalloid	hospital stay
1	53	154	52	22.26	0	0	0	1	1.47	1.53	1.5	1.04	0.98	1.01	0.43	0.49	0.46	0.86	0.86	0.86	282	203	158	43	45	49	33	31	35	11	25	15	34	16	26	33.9	15.7	26	258	3000	8
2	39	169	80.4	28.12	0	0	0	0	1.66	1.74	1.7	1.01	1.01	1.01	0.72	0.72	0.72	1.01	0.87	0.94	286	148	151	39	34	26	28	31	31	16	30	20	40	21	31	40	19.3	29	159	1750	10
3	47	153.3	57.4	24.42	0	0	0	0	1.16	1.23	1.195	1.16	1.1	1.13	0.43	0.37	0.4	0.74	0.74	0.74	229	182	187	34	34	42	31	32	34	13	24	17	31	18	35	30.8	17.5	26.5	184	1550	11
4	61	160	54	21.09	0	0	0	0	1.04	1.1	1.07	0.92	0.86	0.89	0.61	0.61	0.61	0.79	0.74	0.765	223	195	193	40	45	39	35	32	32	11	27	17	35	20	26	35	18.9	26.5	237	3500	8
5	45	156.6	43.7	17.82	0	0	0	1	1.29	1.23	1.26	1.29	1.29	1.29	0.57	0.52	0.545	0.72	0.78	0.75	244	257	243	42	32	43	28	33	37	11	24	14	39	18	31	38.7	17.6	30.5	95	1100	5
7	54	157.3	57.6	23.28	0	0	0	0	1.84	1.78	1.81	1.04	0.98	1.01	0.55	0.61	0.58	0.74	0.8	0.77	286	255	259	37	43	45	30	33	32	12	29	15	34	16	27	33.7	15.1	26.8	255	3400	7
8	52	151.5	55.8	24.31	1	0	0	0	1.16	1.41	1.285	0.55	0.49	0.52	0.18	0.18	0.18	0.58	0.65	0.615	110	115	152	42	39	38	30	30	32	13	27	12	30	14	34	30	13.5	31.3	297	2500	10
10	49	153.7	46.5	19.7	0	0	0	1	1.16	1.16	1.16	1.01	1.01	1.01	0.87	0.87	0.87	1.23	1.23	1.23	189	162	176	34	43	40	32	31	29	12	24	15	36	20	30	35.8	18.9	30.1	191	2400	6
11	42	153.6	46.25	19.6	0	0	0	0	1.08	1.08	1.08	0.94	1.01	0.975	0.59	0.61	0.6	1.01	1.08	1.045	259	225	249	31	39	32	30	35	30	12	24	19	36	18	23	35.8	17.9	23.2	99	1100	7
12	60	154.7	57.7	31.63	0	0	0	1	1.63	1.72	1.675	1.12	1.12	1.12	0.58	0.58	0.58	0.87	0.87	0.87	146	173	165	36	35	39	31	30	32	17	27	16	29	16	29	28.6	16.3	27.5	245	2100	15
13	60	157	61	24.86	0	0	1	1	1.65	1.65	1.65	0.74	0.74	0.74	0.55	0.55	0.55	0.8	0.8	0.8	258	220	219	31	46	41	29	31	31	14	28	18	32	16	25	32.1	16.1	25	311	3400	8
14	35	165.6	49.15	17.92	0	0	1	0	1.04	0.98	1.01	0.74	0.75	0.745	0.74	0.8	0.77	0.57	0.57	0.57	305	226	238	32	38	40	26	32	36	10	21	16	48	27	29	47.8	20.5	26.9	325	2100	9
15	52	160.7	59.6	23.08	0	0	1	0	1.29	1.29	1.29	0.67	0.69	0.68	0.51	0.58	0.545	0.72	0.8	0.76	225	229	233	35	43	35	31	34	33	14	29	18	30	16	23	30	14.5	23.3	169	2100	8
16	35	159	57	22.42	0	0	0	0	1.08	1.08	1.08	0.8	0.8	0.8	0.43	0.43	0.43	0.8	0.8	0.8	297	250	243	33	39	35	29	32	32	12	23	14	37	18	32	37.3	17.8	29.3	222	2600	8
17	40	160	56	21.9	0	0	0	0	1.2	1.2	1.2	0.57	0.63	0.6	0.42	0.42	0.42	0.69	0.76	0.725	285	236	264	34	42	34	34	33	29	11	21	15	44	22	34	44.2	21.3	31.3	234	2200	12
18	55	160	65	26.3	0	0	0	1	1.28	1.28	1.28	0.82	0.82	0.82	0.38	0.44	0.41	0.88	0.95	0.915	224	166	208	37	44	46	35	49	40	13	29	15	32	14	27	31.5	14.1	27.3	292	1800	6
19	46	153	52	22.08	0	0	0	0	1.78	1.78	1.78	1.02	1.02	1.02	0.6	0.6	0.6	1.32	1.32	1.32	263	240	252	29	43	44	26	34	36	16	24	18	24	16	21	23.8	15.8	21.1	199	2050	5
20	65	162.7	53.3	20.14	1	0	0	1	1.77	1.77	1.77	0.52	0.52	0.52	0.26	0.26	0.26	0.7	0.7	0.7	213	200	200	36	49	40	32	32	32	12	24	13	44	22	40	44	18.3	33.8	297	3700	40
